# Supplementary material for: Transcriptome analysis of Catarina scallop (Argopecten ventricosus) juveniles treated with highly-diluted immunomodulatory compounds reveals activation of non-self-recognition system
Source: PLoS One. 2020 May 14;15(5):e0233064. doi: 10.1371/journal.pone.0233064 (PMC7224555; doi:10.1371/journal.pone.0233064)
Supplement: S1 Table — (XLSX) [file pone.0233064.s004.xlsx]

## Sheet: Sheet1
ID	Gene	Gene name	Orientation	Sequence (5'-3')	Tm (°C)	Product size (bp)
AV016507	IAP	Baculoviral IAP repeat-containing protein 3-like	Forward	ACCGAAACACCCAGTATTCGCCCT	60	159
			Reverse	AGCCCGCCACCACAGAAGAAACA
AV027426	HSP90	Heat shock protein 90	Forward	GGAGCCTGGAACACACGCAAACA	60	144
			Reverse	CGTGAAGCATCGTCCTCGTCTCCT
AV044447	ERIS	Endoplasmic reticulum interferon stimulator	Forward	ATACCCTGCCCCATTACGGACCCT	60	204
			Reverse	AGCTGTCGTTGGAGGTCGCCAT
AV130318	FILA	Filamin-A-like isoform X3	Forward	GGTTCACACAAAGTTCACGCCGCC	60	206
			Reverse	CCTCTCCTGGCTCTGTTACGGTGTA
AV001157	TRAF3	TNF receptor-associated factor 3	Forward	AGCTTCACAAAGCCCGTGAGCGA	60	162
			Reverse	TGCTTGCCCCTGGAATGACCCA
AV166387	CAT	Catalase	Forward	TTACGTTGGCGGCTGCGACACT	60	134
			Reverse	GTGGTCAGGACATCGGGTTTCGGT
AV010177	SRC	Src substrate cortactin-like isoform X1	Forward	AGCACGAGAGCCAGTACCTCAGCA	60	202
			Reverse	AGCAGTTAGACCTCCGCCTACCGT
AV032188	HEXA	Beta-hexosaminidase	Forward	AGATGTGCCCCTCCTACTGCTGACG	60	115
			Reverse	GGCCGTCCCGTCTACCTTGTCATT
AV162766	TLR2	Toll-like receptor 2	Forward	CGCCCTTACGTGTTCAATTCCAGCA	60	177
			Reverse	ACGCTCCGTTTCCACGCTTCTCT
Consensus	TLR3	Toll-like receptor 3	Forward	AGGAAGCTGTTTGCTCCGCTGATGGA	60	165
			Reverse	AGCACTCTCGAACACTTTGGATTGCCA
