# Supplementary material for: Transcriptome analysis of Catarina scallop (Argopecten ventricosus) juveniles treated with highly-diluted immunomodulatory compounds reveals activation of non-self-recognition system
Source: PLoS One. 2020 May 14;15(5):e0233064. doi: 10.1371/journal.pone.0233064 (PMC7224555; doi:10.1371/journal.pone.0233064)
Supplement: S2 Table — (XLSX) [file pone.0233064.s005.xlsx]

## Sheet: Sheet1
Mantle			Gill
Contrasting condition	Regulation	DEGs	Contrasting condition	Regulation	DEGs
T1/C1	Up	2755	T1/C1	Up	365
	Down	1178		Down	760
T2/C1	Up	1021	T2/C1	Up	659
	Down	981		Down	902
T3/C1	Up	2099	T3/C1	Up	664
	Down	1181		Down	1080
T4/C1	Up	1627	T4/C1	Up	409
	Down	1162		Down	745
