# Supplementary material for: Transcriptome analysis of Catarina scallop (Argopecten ventricosus) juveniles treated with highly-diluted immunomodulatory compounds reveals activation of non-self-recognition system
Source: PLoS One. 2020 May 14;15(5):e0233064. doi: 10.1371/journal.pone.0233064 (PMC7224555; doi:10.1371/journal.pone.0233064)
Supplement: S3 Table — (XLSX) [file pone.0233064.s006.xlsx]

## Sheet: Sheet1
Treatment	Gene	Name	Metabolic pathway	LogFC
T1/C1
AV195790	HSP70	Heat shock 70 kDa protein 4-like	Antigen processing and presentation	2.46279
AV068179	GRP78	78 kDa glucose-regulated protein	Antigen processing and presentation	2.31081
AV027426	HSP90	Heat shock protein 90	Antigen processing and presentation	2.24016
AV022722	PDIA3	Protein disulfide-isomerase A3	Antigen processing and presentation	1.58713
AV204457	PMFBP1	Polyamine-modulated factor 1-binding protein 1	Endocytosis	6.3053
AV003982	CAV1	Caveolin-1-like	Endocytosis	4.24487
AV029526	VPS25	Vacuolar protein-sorting-associated protein 25	Endocytosis	2.59538
AV003122	CLTB	Clathrin light chain B-like isoform X2	Endocytosis	1.57631
AV159152	AP2S1	AP-2 complex subunit sigma	Endocytosis	1.53413
AV046504	SNX6	Sorting nexin-6-like isoform X1	Endocytosis	1.44618
AV198549	SRC	Tyrosine-protein kinase SRK2-like	Endocytosis	1.31083
AV210140	USP8	Ubiquitin carboxyl-terminal hydrolase 8	Endocytosis	1.3021
AV000310	CBL	E3 ubiquitin-protein ligase CBL	Endocytosis	1.22824
AV033172	ARPC5L	Actin-related protein 2/3 complex subunit 5	Endocytosis	1.10933
AV259646	MYL2	Myosin regulatory light chain 2	Focal adhesion	7.43226
AV310010	COL6A6	Collagen alpha-6(VI) chain	Focal adhesion	7.21841
AV125832	COL6A3	Collagen alpha-3(VI) chain-like isoform X9	Focal adhesion	6.52094
AV054750	COL6A5	Collagen alpha-5(VI) chain	Focal adhesion	4.02205
AV206045	SPTB	Spectrin beta chain, erythrocyte	Focal adhesion	3.43281
AV159964	ITGA4	Integrin alpha-4	Focal adhesion	-2.13565
AV150618	ITPR3	Inositol 1,4,5-trisphosphate receptor type 3-like	Glucagon signaling pathway	5.51678
AV212988	ANPEP	Aminopeptidase N	Hematopoietic cell lineage	-1.53923
AV039839	PRG4	Proteoglycan 4-like isoform X7	Immune response	7.54547
AV154304	IRF2	CCR4-NOT transcription complex subunit 4-like isoform X3	JAK/STAT Pathway activation	1.81369
AV166952	NRAMP	Natural resistance-associated macrophage protein	Lysosome	8.57671
AV032188	HEXA/B	Hexosaminidase	Lysosome	7.05718
AV152872	TM6SF1	Transmembrane 6 superfamily member 1	Lysosome	2.60059
AV002611	LITAF	LPS-induced TNF-alpha factor	Lysosome	1.87286
AV127637	ABCB9	ATP-binding cassette sub-family B member 9-like	Lysosome	-6.62695
AV190132	WNT8A	Protein Wnt-8a-like	Melanogenesis	3.995
AV002789	TYRP1	Tyrosinase-like protein 1	Melanogenesis	1.44455
AV216731	TNFR	Tumor necrosis factor receptor	NF-kappa B signaling pathway	6.43557
AV145462	XIAP	E3 ubiquitin-protein ligase XIAP	NF-kappa B signaling pathway	6.31079
AV223335	BRSK1	Serine/threonine kinase	NF-kappa B signaling pathway	3.9765
AV045262	TRAF3	TNF receptor-associated factor 3	NF-kappa B signaling pathway	2.811
AV185735	CARD9	Caspase recruitment domain-containing protein 9-like	NF-kappa B signaling pathway	2.72892
AV221020	PIAP	Putative inhibitor of apoptosis	NF-kappa B signaling pathway	2.49528
AV004060	bmpr1	Serine/threonine-protein kinase/receptor	NF-kappa B signaling pathway	2.19661
AV016507	BIRC3	Baculoviral IAP repeat-containing protein 3-like	NF-kappa B signaling pathway	1.69871
AV092923	TRAF6	TNF receptor-associated factor 6	NF-kappa B signaling pathway	1.28693
AV022242	SOX2	Transcription factor Sox-2-like	NF-kappa B signaling pathway	1.0731
AV176128	TUBB1	Beta tubulin	Phagosome	6.35698
AV087769	BAI2	Brain-specific angiogenesis inhibitor 2	Phagosome	6.27252
AV004414	TUBA	Tubulin alpha chain	Phagosome	2.90618
AV015510	HMCN1	Hemicentin-1	Phagosome	2.73517
AV047955	TUBB	Tubulin beta	Phagosome	2.52384
AV088251	CYBA	Cytochrome b-245 light chain-like	Phagosome	2.25766
AV021679	CALR	Calreticulin	Phagosome	1.58608
AV017004	DYNC2H1	Cytoplasmic dynein 2 heavy chain 1-like	Phagosome	1.57079
AV301223	THBS1	Thrombospondin 1	Phagosome	1.03464
AV177429	ACTB	Beta-actin	Phagosome	-1.14113
AV024841	ACTB-G1	Actin beta/gamma 1	Phagosome	-1.24197
AV281835	COLLE	Collectin sub-family member 1	Phagosome	-2.06835
AV281835	FCER2	Low affinity immunoglobulin epsilon Fc receptor	Phagosome	-2.06835
AV290093	CLECA4	C-type lectin domain family 4 member A-like	Phagosome	-2.62956
AV038583	vATPase	V-type H+-transporting ATPase subunit	Phagosome	-6.55225
AV294521	β3	Proteasome subunit beta type-3-like	Proteosome	3.07607
AV013824	β1	roteasome subunit beta type-6-like	Proteosome	2.3591
AV029553	ɑ5	Proteasome subunit alpha type-5	Proteosome	1.91174
AV089222	ɑ7	Proteasome subunit alpha type-3-like	Proteosome	1.77544
AV022829	ɑ4	Proteasome subunit alpha type-7-like	Proteosome	1.52116
AV000164	ɑ3	Proteasome subunit alpha type-4-like isoform X2	Proteosome	1.51568
AV287688	ɑ1	Proteasome subunit alpha type-6	Proteosome	1.36687
AV038367	Rpt6	26S protease regulatory subunit 8	Proteosome	1.28682
AV292137	β6	20S proteasome subunit beta 6	Proteosome	1.27672
AV044447	TMEM173	Endoplasmic reticulum interferon stimulator	RIG-I-like receptor signaling pathway	2.51477
AV003092	TLR2	Toll-like receptor 2-like protein	Toll-like receptor signaling pathway	5.17936
AV192794	TLR6	Toll-like receptor 6	Toll-like receptor signaling pathway	-2.83161
AV180851	EKC34515	Cholecystokinin receptor-like	Vascular smooth muscle contraction	-1.43127
T2/C1
AV027426	HSP90	Heat shock protein 90	Antigen processing and presentation	1.92777
AV015982	HSP70	Heat shock protein 70	Antigen processing and presentation	1.02323
AV014634	pol-like	Pol-like protein	Apoptosis	1.71912
AV024143	TNFSF10	Tumor necrosis factor ligand superfamily member 10-like	Apoptosis	1.06098
AV191770	EIF2AK3	Eukaryotic translation initiation factor 2-alpha kinase 3	Apoptosis	-6.87597
AV218686	EMO1	Engulfment and cell motility protein 1	Bacterial invasion of epithelial cells	-2.10987
AV026253	USP8	Ubiquitin carboxyl-terminal hydrolase 8	Endocytosis	-7.00978
AV129904	MVB12	ESCRT-I complex subunit MVB12	Endocytosis	-7.53245
AV190507	FLNA	Filamin-A	Focal adhesion	-2.23959
AV216023	MEGF6	Multiple epidermal growth factor-like domains protein 6	Focal adhesion	-3.06526
AV032073	THBS1	Leucine-rich repeat-containing protein 15-like	Focal adhesion	-8.45716
AV007484	ANPEP	Aminopeptidase N	Hematopoietic cell lineage	-2.47008
AV025987	EGF	Proprotein convertase subtilisin/kexin type 5-like	Immune response	-1.22469
AV031116	LRIG3	Leucine-rich repeats and immunoglobulin-like domains protein 3	Immune response	-1.35177
AV198090	HMCN2	Hemicentin-2-like	Immune response	-2.29193
AV049659	PGRP-SC2	Peptidoglycan-recognition protein SC2-like	Immune response	-4.59183
AV219792	NF-X1	Transcriptional repressor NF-X1-like	Immune response	-7.98253
AV030336	Saposin	Prosaposin	Lysosome	-1.12709
AV028864	CTSB	Phagolysosome, peptidase	Lysosome	-1.46926
AV143569	HEXA/B	Putative beta-hexosaminidase	Lysosome	-2.26805
AV183732	LAPTM4	Lysosomal-associated transmembrane protein 4A-like isoform X2	Lysosome	-3.63616
AV076110	CALM	Calmodulin	Melanogenesis	4.68507
AV002789	TYRP1	Tyrosinase-like protein 1	Melanogenesis	-3.50793
AV213782	EP300	Histone acetyltransferase p300	Melanogenesis	-4.5842
AV185735	CARD9	Caspase recruitment domain-containing protein 9-like	NF-kappa B signaling pathway	2.29718
AV009202	BIRC7	Baculoviral IAP repeat-containing protein 7-like isoform X1	NF-kappa B signaling pathway	2.28332
AV043021	RIG-I	Probable ATP-dependent RNA helicase DDX58	NF-kappa B signaling pathway	1.45872
AV024143	TNFSF10	Tumor necrosis factor ligand superfamily member 10-like	NF-kappa B signaling pathway	1.06098
AV008495	BCL2L1	Bcl-2-like protein 1	NF-kappa B signaling pathway	-1.01411
AV001157	TRAF3	TNF receptor-associated factor 3	NF-kappa B signaling pathway	-1.21124
AV169708	Pirin	Pirin	NF-kappa B signaling pathway	-1.98386
AV041196	TUBA1A	Tubulin A	Phagosome	2.14129
AV001257	TUBB	Tubulin beta chain	Phagosome	1.40112
AV021679	CALR	Calreticulin	Phagosome	1.0514
AV008083	ITGB1	Integrin beta-PS-like	Phagosome	-2.39686
AV310459	vATPase	V-type proton ATPase 21 kDa proteolipid subunit	Phagosome	-2.66628
AV159964	ITGA4	Integrin alpha-4	Phagosome	-3.117
AV115192	FCER2	Low affinity immunoglobulin epsilon Fc receptor	Phagosome	-6.55243
AV039170	PP2A	Serine/threonine-protein phosphatase 2A 56 kDa regulatory subunit gamma isoform-like isoform X2	PI3K-Akt signaling pathway	1.78378
AV046563	LKB1	Serine/threonine-protein kinase stk11	PI3K-Akt signaling pathway	-1.47691
AV001191	NOX5	NADPH oxidase 5	Positive regulation of Superoxide anion	-1.45478
AV008675	TLR4	Toll-like receptor 4	Toll-like receptor signaling pathway	6.79748
AV182791	TLR2	Toll-like receptor 4 o 2	Toll-like receptor signaling pathway	2.13474
T3/C1
AV027426	HSP90	Heat shock protein 90	Antigen processing and presentation	2.53029
AV195790	HSP70	Heat shock 70 kDa protein 4-like	Antigen processing and presentation	2.49178
AV028536	GRP78	78 kDa glucose-regulated protein	Antigen processing and presentation	1.20638
AV166387	CAT	Catalase	Antioxidant	1.43412
AV222783	PTPN13	Tyrosine-protein phosphatase non-receptor type 13-like	Apoptosis	7.17995
AV094551	CASP9	Caspase 9	Apoptosis	6.60504
AV014634	pol-like	Pol-like protein	Apoptosis	2.18754
AV010177	CTTN	Src substrate cortactin-like isoform X1	Bacterial invasion of epithelial cells	1.2238
AV003068	PRDX6	Peroxiredoxin-6	Cell protection	1.46365
AV204457	PMFBP1	Polyamine-modulated factor 1-binding protein 1	Endocytosis	6.2767
AV023053	FGFR2	Fibroblast growth factor receptor 2	Endocytosis	4.63362
AV003122	CLTB	Clathrin light chain B-like isoform X2	Endocytosis	1.75314
AV021881	CAV1	Caveolin-1-like	Endocytosis	1.40525
AV046504	SNX6	Sorting nexin-6-like isoform X1	Endocytosis	1.2412
AV107750	IST1	IST1 homolog isoform X1	Endocytosis	1.14094
AV024149	CHMP5	Charged multivesicular body protein 5	Endocytosis	1.03864
AV167852	ARPC	Actin-related protein 2/3 complex subunit 2-like	Endocytosis	1.02873
AV002554	USP8	Ubiquitin carboxyl-terminal hydrolase 8-like isoform X1	Endocytosis	-2.00326
AV223424	MDM2	E3 ubiquitin-protein ligase Mdm2 isoform X1	Endocytosis	-6.12494
AV162101	SH3GLB1	Endophilin-B1-like isoform X3	Endocytosis	-7.07298
AV125832	COL6A3	Collagen alpha-3(VI) chain-like isoform X9	Focal adhesion	7.47611
AV221020	PIAP	Putative inhibitor of apoptosis	Focal adhesion	1.65017
AV025349	XIAP	E3 ubiquitin-protein ligase XIAP-like isoform X3	Focal adhesion	1.52446
AV154282	COL6A6	Collagen alpha-6(VI) chain	Focal adhesion	1.51759
AV009905	BIRC3	Baculoviral IAP repeat-containing protein 3-like	Focal adhesion	1.48582
AV002856	COL6A5	Collagen alpha-5(VI) chain	Focal adhesion	1.36546
AV132355	CD40LG	CD40 ligand-like	Focal adhesion	1.33386
AV006035	PIXA	Rho guanine nucleotide exchange factor 7-like isoform X8	Immune	1.78499
AV016400	CTDS	Lysosomal aspartic protease-like	Lysosome	-1.70611
AV198701	NAGPA	N-acetylglucosamine-1-phosphodiester alpha-N-acetylglucosaminid	Lysosome	-6.79122
AV134260	DUSP3	Dual specificity protein phosphatase 3-like	MAPK	4.26375
AV205165	TAU	Microtubule-associated protein 4 isoform X13	MAPK	-6.29428
AV103374	CACNB2	Voltage-dependent L-type calcium channel subunit beta-1-like isoform X1	MAPK	-6.63658
AV130318	FLNA	Filamin-C-like isoform X1	MAPK	-7.44379
AV185735	CARD9	Caspase recruitment domain-containing protein 9-like	NF-kappa B signaling pathway	2.84428
AV021330	TRAF3	TNF receptor-associated factor 3-like	NF-kappa B signaling pathway	1.92334
AV030703	TNIP2	TNFAIP3-interacting protein 2-like isoform X3	NF-kappa B signaling pathway	1.83974
AV014184	TRPM2	Transient receptor potential cation channel subfamily M member 2-like isoform X3	NOD-like receptor signaling	6.07919
AV032492	P2X7	P2X purinoceptor 7-like isoform X1	NOD-like receptor signaling	2.3679
AV223803	vATPase	V-type proton ATPase 116 kDa subunit a isoform 1-like isoform X1	Phagosome	7.34925
AV168553	TUBB	Putative tubulin beta 2	Phagosome	5.9375
AV014528	TUBB2C	Tubulin beta-2C chain	Phagosome	2.96777
AV301223	THBS1	Thrombospondin type 1 domain-containing protein, putative	Phagosome	2.06577
AV047955	TUBB4B	Tubulin beta-4B chain	Phagosome	2.0373
AV210412	TUBA1C	Tubulin alpha-1C chain	Phagosome	1.70268
AV026248	CALR	Calreticulin	Phagosome	1.51986
AV027257	ACTB	Beta-actin	Phagosome	-1.00342
AV024841	ACTB-G1	Actin beta/gamma 1	Phagosome	-1.16112
AV159964	ITGA4	Integrin alpha-4	Phagosome	-2.15078
AV122232	PSMD10	26S proteasome non-ATPase regulatory subunit 10	Proteasome	5.88906
AV188084	Rpn1	26S proteasome non-ATPase regulatory subunit 2	Proteasome	3.20284
AV294521	β3	Proteasome subunit beta type-3	Proteasome	3.02063
AV029553	ɑ5	Proteasome subunit alpha type-5	Proteasome	2.21501
AV000164	ɑ3	Proteasome subunit alpha type-4	Proteasome	1.46461
AV022829	ɑ4	Proteasome subunit alpha type-7	Proteasome	1.43431
AV292137	β6	Putative proteasome subunit beta type 1	Proteasome	1.33575
AV038367	Rpt6	26S protease regulatory subunit 8	Proteasome	1.25376
AV022722	PDIA3	Protein disulfide-isomerase A3	Immune	1.27102
AV023197	CASP8	Caspase-8	RIG-I-like receptor signaling pathway	2.04014
AV044447	TMEM173	Endoplasmic reticulum interferon stimulator	RIG-I-like receptor signaling pathway	1.76334
AV188826	RIG-I	Probable ATP-dependent RNA helicase DDX58	RIG-I-like receptor signaling pathway	1.14911
AV015706	TBK1	Serine/threonine-protein kinase TBK1-like	RIG-I-like receptor signaling pathway	1.11813
AV001191	NOX5	NADPH oxidase 5	Superoxide anion production	-1.26682
AV184683	TLR4	Toll-like receptor 4	Toll-like receptor signaling pathway	6.35569
AV159788	LRRC15	Leucine-rich repeat-containing protein 15-like	Toll-like receptor signaling pathway	1.11046
AV159788	TLR3	Toll-like receptor 3	Toll-like receptor signaling pathway	1.11046
AV094759	CALM	Calmodulin	Vascular smooth muscle contraction	6.26541
AV171117	KAPCB	Putative cAMP-dependent protein kinase, beta-catalytic subunit	Vascular smooth muscle contraction	3.5228
AV174225	FZD10	Frizzled-10	Wnt-Pathway	-1.53553
T4/C1
AV097491	HSP90	Heat shock protein 90	Antigen processing and presentation	8.12756
AV014634	pol-like	Pol-like protein	Apoptosis	1.50882
AV206171	cIAP	Inhibitor of apoptosis protein	Apoptosis	-1.83643
AV156434	CASP7	Caspase 7	Apoptosis	-7.5836
AV159376	EPN	Epsin-1-like isoform X1	Endocytosis	6.54984
AV013141	ACT	Actin, cytoplasmic-like	Endocytosis	2.64752
AV226573	USP2	Ubiquitin carboxyl-terminal hydrolase 2-like isoform X1	Endocytosis	-2.26031
AV036105	IST1	IST1 homolog	Endocytosis	-2.3913
AV184811	ARL2	ADP-ribosylation factor GTPase-activating protein 2-like isoform X2	Endocytosis	-3.61781
AV009601	CAV1	Caveolin-1-like	Endocytosis	-4.57442
AV077741	RAB11B	Ras-related protein Rab-11B-like	Endocytosis	-6.54603
AV091659	MYLK	Myosin light chain kinase, smooth muscle isoform X5	Focal adhesion	-4.52021
AV040738	MEGF10	Multiple epidermal growth factor-like domains protein 10	Focal adhesion	-5.21153
AV038920	PTPRM	Receptor-type tyrosine-protein phosphatase mu-like	Focal adhesion	-6.17521
AV094260	MMEL1	Membrane metallo-endopeptidase-like 1	Hematopoietic cell lineage	4.40519
AV026504	MME	Neprilysin-like	Hematopoietic cell lineage	1.36396
AV143569	HEXA/B	Hexosaminidase	Lysosome	3.96696
AV005977	LITAF	Lipopolysaccharide-induced tumor necrosis factor-alpha factor homolog	Lysosome	-1.16917
AV198701	NAGPA	N-acetylglucosamine-1-phosphodiester alpha-N-acetylglucosaminidase	Lysosome	-6.79122
AV149923	tyr-3	Putative tyrosinase-like protein tyr-3	Melanogenesis	4.70034
AV002789	TYRP1	Tyrosinase-like protein 1	Melanogenesis	3.39928
AV111931	tyr-1	Putative tyrosinase-like protein tyr-1	Melanogenesis	3.11224
AV011885	BIRC3	Baculoviral IAP repeat-containing protein 7-like isoform X1	NF-kappa B signaling pathway	7.89691
AV147901	TRAF2	TNF receptor-associated factor 2-like	NF-kappa B signaling pathway	3.35439
AV001157	TRAF3	TNF receptor-associated factor 3	NF-kappa B signaling pathway	-1.0925
AV185733	CARD9	Caspase recruitment domain-containing protein 9-like	NF-kappa B signaling pathway	-7.90339
AV014184	TRPM2	Transient receptor potential cation channel subfamily M member 2-like isoform X3	NOD-like receptor signaling	5.04547
AV185278	JAG1	Protein jagged-1-like [Mizuhopecten yessoensis]	Notch	2.17554
AV095151	NOTCH	Neurogenic locus Notch protein-like	Notch	-7.15496
AV024741	TUBB	Tubulin beta chain	Phagosome	3.72163
AV014528	TUBB2C	Tubulin beta-2C chain	Phagosome	1.95496
AV039170	PP2A	Serine/threonine-protein phosphatase 2A 56 kDa regulatory subunit gamma isoform-like isoform X2	PI3	2.68792
AV001191	NOX5	NADPH oxidase 5	Superoxide anion production	-1.32227
