# Supplementary material for: Transcriptome analysis of Catarina scallop (Argopecten ventricosus) juveniles treated with highly-diluted immunomodulatory compounds reveals activation of non-self-recognition system
Source: PLoS One. 2020 May 14;15(5):e0233064. doi: 10.1371/journal.pone.0233064 (PMC7224555; doi:10.1371/journal.pone.0233064)
Supplement: S4 Table — (XLSX) [file pone.0233064.s007.xlsx]

## Sheet: Sheet1
Treatment	Gene	Name	Metabolic pathway	Log2FC
T1/C1
AV045350	USP8	Ubiquitin carboxyl-terminal hydrolase 8-like isoform X1	Endocytosis	-6.6893
AV023075	MEGF10	Multiple epidermal growth factor-like domains protein 10 isoform X1	Focal adhesion	-2.39981
AV166952	NRAMP	Natural resistance-associated macrophage protein	Lysosome	6.95731
AV127642	ABCB9	ATP-binding cassette sub-family B member 9-like	Lysosome	-4.23845
AV128481	LIMP2	Lysosome membrane protein 2-like	Lysosome	-6.52112
AV005501	MRC	Macrophage mannose receptor 1 isoform X4	Phagosome	-7.60024
AV162766	TLR4	Toll like receptor 4	Toll-like receptor signaling pathway	7.19034
T2/C1
AV038718	CASP8	Caspase-8-like	Apoptosis	-7.10084
AV009601	CAV1	Caveolin-1-like	Endocytosis	1.58304
AV045350	USP8	Ubiquitin carboxyl-terminal hydrolase 8-like isoform X1	Endocytosis	-3.81065
AV078008	SMAP	Membrane-associated protein 1-like isoform X4	Endocytosis	-6.55364
AV029412	CRK	Adapter molecule Crk-like	Focal adhesion	-6.22518
AV172682	MEGF6	Multiple epidermal growth factor-like domains protein 6	Focal adhesion	-2.50933
AV032073	THBS1	Thrombospondin 1	Focal adhesion	-8.22248
AV119049	LEO	Wnt signaling pathway	Immune response	-6.6893
AV039167	GIMAP7	GTPase IMAP family member 7-like	Immune response	-9.27584
AV183732	LAPTM4	Lysosomal-associated transmembrane protein 4A-like isoform X2	Lysosome	-3.94775
AV025349	XIAP	E3 ubiquitin-protein ligase XIAP-like isoform X3	NF-kappa B signaling pathway	-2.11807
AV207178	MYD88	Myeloid differentiation primary response protein MyD88-like isoform X1	NF-kappa B signaling pathway	-2.48853
AV024402	TRAF3	TNF receptor-associated factor 3-like	NF-kappa B signaling pathway	-1.94008
AV298469	NFKBIA	NF-kappa-B inhibitor alpha-like isoform X2	NF-kappa B signaling pathway	-2.98688
AV005501	FCER2	Low affinity immunoglobulin epsilon Fc receptor	Phagosome	-7.60024
AV164701	TLR13	Toll like receptor 13	Toll-like receptor signaling pathway	-6.52112
T3/C1
AV002965	CASP2	Caspase 2	Apoptosis	-1.76751
AV009601	CAV1	Caveolin-1-like	Endocytosis	-1.95783
AV023053	FGFR2	Fibroblast growth factor receptor 2	Endocytosis	3.74517
AV045262	TRAF3	TNF receptor-associated factor 3	TNF signaling pathway	-2.80264
AV164700	TLR13	Toll-like receptor 13	Toll-like receptor signaling pathway	7.53467
T4/C1
AV009601	CAV1	Caveolin-1-like	Endocytosis	-3.57129
AV226573	USP2	Ubiquitin carboxyl-terminal hydrolase 2-like isoform X1	Endocytosis	-4.51925
AV036105	IST1	IST1 homolog	Endocytosis	-4.63839
AV014184	TRPM2	Transient receptor potential cation channel subfamily M member 2-like isoform X3	NOD-like receptor signaling	4.82879
